# Supplementary material for: Rab11a mediates cell-cell spread and reassortment of influenza A virus genomes via tunneling nanotubes
Source: PLoS Pathog. 2021 Sep 2;17(9):e1009321. doi: 10.1371/journal.ppat.1009321 (PMC8443049; doi:10.1371/journal.ppat.1009321)
Supplement: S1 Table — Forward and Reverse primer sequences for all eight genome segments from NL09 [PB2, PB1, PA, HA, NP, NA, M and NS] are depicted in the table. (XLSX) [file ppat.1009321.s004.xlsx]

## Sheet: Sheet1
Oligo sequence (5' to 3')	Oligo name	Scale	Purification
GGACAAACCCTCTGGAGCAA	NL PB2 247 F	25nm	Low Salt
TACGGCCAGAGGTGATACCA	NL PB2 315 R	25nm	Low Salt
CCCGATTGATGGACCACTACC	NL PB1 225 F	25nm	Low Salt
TCAAGGAAAGCCATAGCCTCT	NL PB1 311 R	25nm	Low Salt
ACAACAGGGGTAGAGAAGCC	NL PA 313 F	25nm	Low Salt
ATGTGGACTTCCCTCCGTGT	NL PA 410 R	25nm	Low Salt
TGTGAATCACTCTCCACAGCA	NL HA 282 F	25nm	Low Salt
CCTGGGTAACACGTTCCATTG	NL HA 361 R	25nm	Low Salt
CCCTAAGAAAACAGGAGGACCC	NL NP 309 F	25nm	Low Salt
TTGGCGCCAAACTCTCCTTA	NL NP 411 R	25nm	Low Salt
CTGCCCTGTTAGTGGATGGG	NL NA 293 F	25nm	Low Salt
GACAAACACATCCCCCTTGG	NL NA 368 R	25nm	Low Salt
ACGCTTTGTCCAAAATGCCC	NL M 256 F	25nm	Low Salt
CTTGGCCCCATGGAACGTTA	NL M 364 R	25nm	Low Salt
GTCACGAGACTGGTTCATGC	NL NS 320 F	25nm	Low Salt
CTGGTCCAATCGCACGCAAA	NL NS 389 R	25nm	Low Salt
